# Supplementary material for: Biology and Genomics of an Historic Therapeutic Escherichia coli Bacteriophage Collection
Source: Front Microbiol. 2017 Aug 30;8:1652. doi: 10.3389/fmicb.2017.01652 (PMC5582158; doi:10.3389/fmicb.2017.01652)
Supplement: Supplementary file 5 [file Table_1.XLSX]

## Sheet: Table_S1
Table S1: Genome sequence read data of six Podoviridae and three Siphoviridae phages (Smith and Hugguns, 1982).
Bacteriophage	No. of sequence basepairs (bp)	No. of sequence read pairs	No. and percentage (%) of sequence read pairs retained after quality filtering	Estimated read depth/coverage*	Genome coverage	Genbank accession number	ENA number
vB_EcoP_R	308618001	598208	586864 (98)	6488	221	KY295899	ERS1810216
vB_EcoP_B	666657323	1450298	1434302 (99)	16189	226	KY295891	ERS1810214
vB_EcoP_C	575630835	1188108	1171422 (99)	12941	221	KY295892	ERS1810213
vB_EcoP_D	383500301	836147	822692 (98)	9096.75	221	KY295893	ERS1810215
vB_EcoP_K	319365555	625120	612980 (98)	8060	263	KY295897	ERS1810218
vB_EcoP_F	307958244	617472	607024 (98)	7691	253	KY295894	ERS1810217
vB_EcoS_P	172371444	334209	325742 (97)	3955	243	KY295898	ERS1810219
vB_EcoS_L	151908951	290154	282487 (97)	3442	244	KY295896	ERS1810221
vB_EcoS_G	271086355	562423	547045 (97)	6571	240	KY295895	ERS1810220
*Estimated read depth/coverage=no. of sequence read pairs retained after quality filtering*read length/target genome size

## Sheet: Table_S2
Table S2: Pairwise BLAST comparison of CDSs in Podoviridae phages, using phage R as reference.
Phage R			Phage B			Phage C			Phage D			Phage K			Phage F
Locus tag	Functional annotation	Gene length	Locus tag	% itendity	Alignment length	Locus tag	% itendity	Alignment length	Locus tag	% identity	Alignment length	Locus tag	% identity	Alignment length	Locus tag	% identity	Alignment length
R_1	hypothetical_protein	-	-	-	C_1	100	100	D_1	100	100	-	-	-	-	-	-
R_2	hypothetical_protein	B_2	97.37	76	C_2	100	100	D_2	100	100	K_45	91.28	99.3333	-	-	-
R_3	catalytic_beta_propeller_domain_of_endosialidase	B_3	99.26	100	C_3	100	100	D_3	100	100	K_44	99.26	100	F_44	91.66	55.624
R_4	hypothetical_protein	B_4	99.7	100	C_4	100	100	D_4	100	100	K_43	99.7	100	-	-	-
R_5	hypothetical_protein	B_5	98.99	100	C_5	100	100	D_5	100	100	K_42	98.99	100	-	-	-
R_6	hypothetical_protein	B_6	100	100	C_6	100	100	D_6	100	100	K_41	100	100	-	-	-
R_7	hypothetical_protein	B_7	99.24	100	C_7	100	100	D_7	100	100	K_40	98.48	100	-	-	-
R_8	peptidase	B_8	100	100	C_8	100	100	D_8	100	100	K_39	99.71	100	-	-	-
R_9	putative_acetyl-CoA_acetyltransferase	B_9	98.96	100	C_9	100	100	D_9	100	100	K_38	97.89	98.9583	-	-	-
R_10	hypothetical_protein	B_10	98.92	100	C_10	100	100	D_10	100	100	K_37	98.21	100.358	-	-	-
R_11	terminase_large_subunit	B_11	98.9	93.1034	C_11	100	100	D_11	100	100	K_36	99.04	93.1034	-	-	-
R_12	homing_endonuclease	-	-	-	C_12	100	100	D_12	100	100	-	-	-	-	-	-
R_13	putative_large_terminase_subunit	B_11	97	95.8128	C_13	100	100	D_13	100	100	K_36	96.83	95.8128	-	-	-
R_14	hypothetical_protein	B_12	99.33	100	C_14	100	100	D_14	100	100	K_35	99.33	100	-	-	-
R_15	holin	B_13	100	100	C_15	100	100	D_15	100	100	K_34	100	100	-	-	-
R_16	tail_fiber_protein	B_14	98.44	100	C_16	100	100	D_16	100	100	K_33	98.34	100	-	-	-
R_17	putative_internal_virion_protein	B_15	97.07	100.06	C_17	100	100	D_17	100	100	K_32	97.04	100.06	-	-	-
R_18	lysozyme-like_domain_protein	B_16	97.69	100	C_18	99.97	100	D_18	99.97	100	K_31	97.32	100	-	-	-
R_19	hypothetical_protein	B_17	100	100	C_19	100	100	D_19	100	100	K_30	88.03	100.553	-	-	-
R_20	putative_tail_tubular_B_protein	B_18	99.96	100	C_20	100	100	D_20	100	100	K_29	98.09	100	-	-	-
R_21	tail_tubular_A_protein	B_19	100	100	C_21	100	100	D_21	100	100	K_28	99.72	100	-	-	-
R_22	hypothetical_protein	B_19	100	99.4624	C_21	100	99.4624	D_21	100	99.4624	K_28	100	99.4624	-	-	-
R_23	capsid_protein	B_20	99.75	100	C_22	100	100	D_22	100	94.942	K_27	99.43	87.3964	-	-	-
R_24	putative_scaffolding_protein	B_21	99.78	100	C_23	100	100	D_23	100	99.6743	K_26	100	100	-	-	-
R_25	head_to_tail_connecting_protein	B_23	99.92	76.8536	C_24	100	100	D_24	100	100	K_25	99.94	100	-	-	-
R_26	hypothetical_protein	B_24	100	100	C_25	100	100	D_25	100	100	K_24	100	100	-	-	-
R_27	putative_acetyltransferase	B_25	99.57	100	C_26	100	100	D_26	100	100	K_23	99.78	100	-	-	-
R_28	hypothetical_protein	B_26	100	100	C_27	100	100	D_27	100	100	K_22	100	100	-	-	-
R_29	hypothetical_protein	B_27	99.54	100	C_28	99.54	100	D_28	99.54	100	K_21	99.54	100	-	-	-
R_30	ATP-dependent_DNA_ligase	B_28	99.89	100	C_29	100	100	D_29	100	100	K_20	99.79	100	-	-	-
R_31	hypothetical_protein	B_29	100	100	C_30	100	100	D_30	100	100	K_19	99.43	100	-	-	-
R_32	hypothetical_protein	B_30	100	100	C_31	100	100	D_31	100	100	K_18	99.79	100	-	-	-
R_33	hypothetical_protein	B_31	99.9	100	C_32	100	100	D_32	100	100	K_17	99.8	100	-	-	-
R_34	HNH_endonuclease	B_32	100	86.5741	C_33	100	100	D_33	100	100	K_16	99.77	100	-	-	-
R_35	recombination_endonuclease_VII	B_33	100	100	C_34	100	100	D_34	100	100	K_15	100	100	-	-	-
R_36	hypothetical_protein	B_34	99.81	100	C_35	100	100	D_35	100	100	K_14	99.9	100	-	-	-
R_37	hypothetical_protein	B_35	99.19	100	C_36	100	100	D_36	100	100	K_13	99.19	100	-	-	-
R_38	hypothetical_protein	B_36	100	100	C_37	100	100	D_37	100	100	K_12	99.54	100	-	-	-
R_39	hypothetical_protein	B_37	100	100	C_38	100	100	D_38	100	100	K_11	99.88	100	-	-	-
R_40	hypothetical_protein	B_38	100	100	C_39	100	100	D_39	100	100	K_10	99.66	100	-	-	-
R_41	polysaccharide_chain_length_determinant_protein	B_39	100	100	C_40	100	100	D_40	100	100	K_9	100	100	-	-	-
R_42	hypothetical_protein	B_40	100	100	C_41	100	100	D_41	100	100	K_8	100	100	-	-	-
R_43	thermostable_DNA_polymerase_I	B_41	99.69	100	C_42	100	100	D_42	100	100	K_7	99.69	100	-	-	-
R_44	hypothetical_protein	B_42	100	100	C_43	100	100	D_43	100	100	K_6	100	100	-	-	-
R_45	hypothetical_protein	B_43	100	100	C_44	100	100	D_44	100	100	K_5	100	100	-	-	-
R_46	hypothetical_protein	B_44	94.24	90.9524	C_45	100	100	D_45	100	100	K_4	95.26	100.476	-	-	-
R_47	hypothetical_protein	B_45	97.72	100	C_46	100	100	D_46	100	100	K_3	97.47	90.411	-	-	-
R_48	hypothetical_protein	B_46	91.69	100.292	C_47	100	100	D_47	100	100	K_2	91.69	100.292	-	-	-
R_49	hypothetical_protein	-	-	-	C_48	100	100	D_48	100	100	-	-	-	-	-	-
R_50	replicative_DNA_helicase	B_47	91.59	99.8492	C_49	100	100	D_49	100	100	K_1	91.59	99.8492	-	-	-
R_51	Bacteriophage 1.1 Protein	B_48	98.45	100	C_50	100	100	D_50	100	100	-	-	-	-	-	-
R_52	DNA-dependent_RNA_polymerase	B_49	98.74	100	C_51	99.96	100	D_51	100	100	-	-	-	-	-	-
R_53	hypothetical_protein	B_50	99.76	100	C_52	100	100	D_52	100	100	-	-	-	-	-	-
R_54	hypothetical_protein	B_50	97.56	98.3213	C_52	100	93.0456	D_52	100	98.3213	-	-	-	-	-	-
R_55	hypothetical_protein	B_51	90.83	100.439	C_53	100	100	D_53	100	100	-	-	-	-	-	-
R_56	DNA_mimic_ocr	B_52	99.09	100	C_54	100	100	D_54	100	100	-	-	-	-	-	-
R_57	hypothetical_protein	B_53	99.28	100.725	C_55	100	100	D_55	100	100	-	-	-	-	-	-
R_58	hypothetical_protein	-	-	-	C_56	100	100	D_56	100	100	-	-	-	-	-	-
R_59	hypothetical_protein	B_54	96.89	100	C_57	100	100	D_57	100	100	-	-	-	-	-	-
R_60	hypothetical_protein	B_56	92.2	78.3333	C_58	100	100	D_58	100	100	-	-	-	-	-	-
R_61	hypothetical_protein	-	-	-	C_59	100	100	D_59	100	100	-	-	-	-	-	-

## Sheet: Table_S3
Table S3: Pairwise BLAST comparison of CDSs in Siphoviridae phages, using phage P as reference.
Phage P		Phage G			Phage L
Locus tag	Functional annotation	Locus tag	% itendity	Alignment length	Locus tag	% itendity	Alignment length
P_1	putative Mte8-like protein	-	-	-	-	-	-
P_2	helicase	G_66	94.13	100.351	L_64	89.24	98.4561
P_3	exonuclease subunit SbcD; Provisional	G_67	98.55	100	-	-	-
P_4	Catalytic beta propeller domain of bacteriophage endosialidase	G_1	95.24	73.9425	L_66	96.65	100
P_5	phage tail protein	G_2	92.63	100	L_67	91.38	95.2899
P_6	hypothetical protein	G_3	94.81	100	L_1	94.26	100
P_7	hypothetical protein	G_4	91.67	100	L_2	93.99	100
P_8	hypothetical protein	G_5	92.57	88.6228	L_3	93.41	100
P_9	putative tape measure protein	G_6	94.49	34.3008	L_4	91.05	33.905
P_10	phage tail assembly chaperone	-	-	-	-	-	-
P_11	superinfection immunity protein	-	-	-	-	-	-
P_12	Calcineurin-like phosphoesterase superfamily domain protein	G_10	90.73	100.177	L_8	89.94	100.177
P_13	haloacid dehalogenase-like hydrolase	G_11	98.56	100	L_9	84.52	101.029
P_14	ATPases	G_12	91.35	100	L_10	97.48	100
P_15	putative tail protein	G_13	97	100	L_11	96.83	100
P_16	hypothetical protein	G_14	94.22	100.242	L_12	99.52	100
P_17	putative tail protein	G_15	91.41	100	L_13	99.24	100
P_18	hypothetical protein	G_16	91.67	100	L_14	99.72	100
P_19	hypothetical protein	G_16	90.77	10.5178	L_15	98.87	100
P_20	hypothetical protein	G_17	89.28	100	L_16	100	100
P_21	hypothetical protein	G_18	97.95	86.9048	L_17	100	100
P_22	putative major capsid protein	G_19	96.56	101.858	L_18	97.83	100
P_23	hypothetical protein	G_20	98.09	100	L_19	97.93	100
P_24	putative spanin	G_21	99.32	55.6818	L_20	99.32	55.6818
P_25	putative spanin	G_22	90.59	92.2374	L_21	92.54	91.7808
P_26	putative tail protein	G_23	89.39	100	L_22	90.04	100
P_27	Phage Mu protein F like protein	G_24	91.09	100	L_23	91.58	100.096
P_28	putative structural protein	G_25	91.98	97.6573	L_24	92.03	100
P_29	Terminase-like family protein	G_26	97.92	100	L_25	99.2	100
P_30	DNA-packaging protein gp3	G_27	93.77	93.3333	L_26	98.53	93.3333
P_31	hypothetical protein	-	-	-	-	-	-
P_32	hypothetical protein	G_28	100	100	L_27	100	100
P_33	Phage NinH protein	G_29	95.78	100	L_28	93.67	100
P_34	hypothetical protein	G_30	90.4	100	L_29	90.4	100
P_35	hypothetical protein	G_31	99.16	95.5823	-	-	-
P_36	hypothetical protein	-	-	-	-	-	-
P_37	hypothetical protein	G_33	92.98	70.3704	L_32	95.86	89.5062
P_38	hypothetical protein	G_34	99.33	100	L_33	96	100
P_39	Lysozyme RrrD	G_35	92.8	100	L_35	90.58	67.6955
P_40	putative holin-like, class I	G_36	87	101.465	L_36	97.8	100
P_41	putative holin-like, class II	G_37	89.47	86.0841	L_37	86.5	100.647
P_42	hypothetical protein	-	-	-	L_38	95.92	100
P_43	hypothetical protein	-	-	-	L_39	100	100
P_44	hypothetical protein	-	-	-	L_40	97.85	76.1384
P_45	hypothetical protein	G_42	94.25	100	L_42	97.7	100
P_46	prophage protein	G_43	100	18.4615	L_43	92.82	100
P_47	hypothetical protein	G_44	94.48	100.694	L_44	95	83.3333
P_48	hypothetical protein	G_48	100	81.7204	L_48	96.05	81.7204
P_49	Helix-turn-helix domain protein	G_49	77.78	100	L_49	77.78	100
P_50	hypothetical protein	-	-	-	-	-	-
P_51	putative helicase-primase	-	-	-	-	-	-
P_52	transcriptional repressor DicA	G_53	91.2	100	L_53	93.06	100
P_53	hypothetical protein	G_54	90.91	65.7033	L_54	92.9	65.1252
P_54	hypothetical protein	G_56	89.1	97.4359	-	-	-
P_55	PD-(D/E)XK nuclease superfamily protein	G_58	87.57	100.32	L_57	87.1	65.7074
P_56	hypothetical protein	G_60	98.88	100	L_59	94.9	100
P_57	HNH endonuclease	-	-	-	-	-	-
P_58	DNA polymerase I, thermostable	G_61	94.17	89.0266	L_60	97.42	89.0266
P_59	hypothetical protein	G_62	96.97	100	L_61	98.48	100
P_60	hypothetical protein	-	-	-	-	-	-
P_61	VRR-NUC domain protein	G_64	98.87	92.9825	L_62	96.83	99.6491
P_62	hypothetical protein	G_65	96.35	100	L_63	96.49	89.0625
